# Supplementary material for: High-Protein Foods for Dysphagia: Manipulation of Mechanical and Microstructural Properties of Whey Protein Gels Using De-Structured Starch and Salts
Source: Gels. 2022 Jun 23;8(7):399. doi: 10.3390/gels8070399 (PMC9318909; doi:10.3390/gels8070399)
Supplement: Supplementary file 1 [file gels-08-00399-s001.zip]

Archive with 1 entries (1 files):
- gels-1755094-supplementary.pdf
